# Supplementary material for: Two Sides of the Same Coin for Health: Adaptogenic Botanicals as Nutraceuticals for Nutrition and Pharmaceuticals in Medicine
Source: Pharmaceuticals (Basel). 2025 Sep 8;18(9):1346. doi: 10.3390/ph18091346 (PMC12472958; doi:10.3390/ph18091346)
Supplement: Supplementary file 1 [file pharmaceuticals-18-01346-s001.zip]

Archive with 7 entries (7 files):
- Supplement S1_Hippocampus 25072017.pdf
- Supplement S2_Withasomnin..pdf
- Supplement S3-Panossian Rhodiola 2023 FINAL Presentation.pdf
- Supplement S4_Herbal medicines vs Dietary supplements Quality and efficacy.pdf
- Supplement S5_AESGP 2010 Legal and Regulatory framework for Herbal Medicine.pdf
- Supplement S6_Chenese Pharmacopoe 2010 Ginseng Eleutherococcus Schisandra R.crenulata Andro.pdf
- Supplement S7_Withania _ Indian Herbal Pharmacopea  2002.pdf
